# Supplementary material for: Quality and reliability of anxiety disorder-related short videos on TikTok and Bilibili: A cross-sectional study
Source: Medicine (Baltimore). 2026 Jul 3;105(27):e49431. doi: 10.1097/MD.0000000000049431 (PMC13336953; doi:10.1097/MD.0000000000049431)
Supplement: Supplementary file 1 [file medi-105-e49431-s001.xlsx]

## Sheet: Sheet1
URLs
https://www.douyin.com/video/7498403050945482043
https://www.douyin.com/video/7526512840774192442
https://www.douyin.com/video/7500552714251013402
https://www.douyin.com/video/7526075152216362294
https://www.douyin.com/video/7529747573138099483
https://www.douyin.com/video/7454808613626957095
https://www.douyin.com/video/7525367299307752740
https://www.douyin.com/video/7532366474943008041
https://www.douyin.com/video/7499065667912617242
https://www.douyin.com/video/7528366276951952640
https://www.douyin.com/video/7459216968038599994
https://www.douyin.com/video/7513227428984507684
https://www.douyin.com/video/7503434145641565452
https://www.douyin.com/video/7504979283125112123
https://www.douyin.com/video/7506137313573129508
https://www.douyin.com/video/7531312488625851686
https://www.douyin.com/video/7533520994431356195
https://www.douyin.com/video/7525450935582199066
https://www.douyin.com/video/7527623863703276858
https://www.douyin.com/video/7530970618868649268
https://www.douyin.com/video/7534535238563663158
https://www.douyin.com/video/7502013308967374095
https://www.douyin.com/video/7511525586390781236
https://www.douyin.com/video/7527231065220566306
https://www.douyin.com/video/7525290045058600243
https://www.douyin.com/video/7495269424681848122
https://www.douyin.com/video/7528767623036243252
https://www.douyin.com/video/7507070361587666195
https://www.douyin.com/video/7524222017000819994
https://www.douyin.com/video/7528329561474518310
https://www.douyin.com/video/7523542346433695016
https://www.douyin.com/video/7519060595677744422
https://www.douyin.com/video/7534656683193716025
https://www.douyin.com/video/7512377714477665577
https://www.douyin.com/video/7536130333655256370
https://www.douyin.com/video/7499416096294833443
https://www.douyin.com/video/7516795477229128971
https://www.douyin.com/video/7504482547066244379
https://www.douyin.com/video/7536041767285083418
https://www.douyin.com/video/7516021744621587752
https://www.douyin.com/video/7535060141868207396
https://www.douyin.com/video/7473797856801918242
https://www.douyin.com/video/7517162637797444901
https://www.douyin.com/video/7522790895163788596
https://www.douyin.com/video/7526512958840229120
https://www.douyin.com/video/7517231033436228927
https://www.douyin.com/video/7536534300213218600
https://www.douyin.com/video/7504289173197638948
https://www.douyin.com/video/7505585199633452328
https://www.douyin.com/video/7522446769683991835
https://www.douyin.com/video/7503414344408616251
https://www.douyin.com/video/7412248529889922342
https://www.douyin.com/video/7535719748693167370
https://www.douyin.com/video/7530242026723822857
https://www.douyin.com/video/7496816950301035812
https://www.douyin.com/video/7486387344854109474
https://www.douyin.com/video/7523517648634760484
https://www.douyin.com/video/7511156642164493603
https://www.douyin.com/video/7455293097396669711
https://www.douyin.com/video/7494551730428972346
https://www.douyin.com/video/7326088478532324620
https://www.douyin.com/video/7341614204136279346
https://www.douyin.com/video/7517532383362862399
https://www.douyin.com/video/7522770058674801958
https://www.douyin.com/video/7532442031248706868
https://www.douyin.com/video/7298732580424240411
https://www.douyin.com/video/7507605770893020431
https://www.douyin.com/video/7504847914389212470
https://www.douyin.com/video/7418906474929245481
https://www.douyin.com/video/7438531314690559267
https://www.douyin.com/video/7532186899142823202
https://www.douyin.com/video/7510234769201630475
https://www.douyin.com/video/7512032223584701748
https://www.douyin.com/video/7520587608137747771
https://www.douyin.com/video/7525794355798428955
https://www.douyin.com/video/7498012190536994063
https://www.douyin.com/video/7484656364904598822
https://www.douyin.com/video/7527588383209098535
https://www.douyin.com/video/7530218270075440424
https://www.douyin.com/video/7527185526693088575
https://www.douyin.com/video/7527018101649820988
https://www.douyin.com/video/7524068791598058804
https://www.douyin.com/video/7506449609728724260
https://www.douyin.com/video/7517283308709104936
https://www.douyin.com/video/7508014848966462732
https://www.douyin.com/video/7491099221215415589
https://www.douyin.com/video/7457125807715159330
https://www.douyin.com/video/7519776535253077274
https://www.douyin.com/video/7492757359580794170
https://www.douyin.com/video/7394421151453269298
https://www.douyin.com/video/7476246930469752076
https://www.douyin.com/video/7480060433743793435
https://www.douyin.com/video/7468552444406959379
https://www.douyin.com/video/7484867641656495411
https://www.douyin.com/video/7378758499871821068
https://www.douyin.com/video/7418783848386940179
https://www.douyin.com/video/7494266125983829298
https://www.douyin.com/video/7501196677118758194
https://www.douyin.com/video/7487532650664643849
https://www.douyin.com/video/7480433324100570402
https://www.douyin.com/video/7529507777947225382
https://www.douyin.com/video/7461050900392545587
https://www.douyin.com/video/7473822767373126975
https://www.douyin.com/video/7416963769244470563
https://www.douyin.com/video/7473308716910120204
https://www.douyin.com/video/7469770922640067898
https://www.douyin.com/video/7481616186384338176
https://www.douyin.com/video/7490866778298404133
https://www.douyin.com/video/7484136173229706537
https://www.douyin.com/video/7497869739323165952
https://www.douyin.com/video/7512381678543785235
https://www.douyin.com/video/7462704157791653177
https://www.douyin.com/video/7504658312573013260
https://www.douyin.com/video/7486093049832017204
https://www.douyin.com/video/7510932363095526708
https://www.douyin.com/video/7491869855562485030
https://www.douyin.com/video/7469632720629533989
https://www.douyin.com/video/7520923095755033871
https://www.douyin.com/video/7514612250590612751
https://www.douyin.com/video/7423553970674715939
https://www.douyin.com/video/7521750147240987964
https://www.douyin.com/video/7505410693300210978
https://www.douyin.com/video/7509750794883878156
https://www.douyin.com/video/7515034721064193314
https://www.douyin.com/video/7480115364450389259
https://www.douyin.com/video/7497086934100741391
https://www.douyin.com/video/7478950973554134281
https://www.douyin.com/video/7472370807583296778
https://www.douyin.com/video/7490127745469402425
https://www.douyin.com/video/7521223817117633826
https://www.douyin.com/video/7443722735034961189
https://www.bilibili.com/video/BV16jp2zqEvW/?spm_id_from=333.337.search-card.all.click
https://www.bilibili.com/video/BV1r4nMzbE7W/?spm_id_from=333.337.search-card.all.click
https://www.bilibili.com/video/BV1WF5szhEpM/?spm_id_from=333.337.search-card.all.click
https://www.bilibili.com/video/BV1rT41187NQ/?spm_id_from=333.337.search-card.all.click
https://www.bilibili.com/video/BV1PupxzXE52/?spm_id_from=333.337.search-card.all.click
https://www.bilibili.com/video/BV1F7411u7WU/?spm_id_from=333.337.search-card.all.click
https://www.bilibili.com/video/BV1r5nezYEar/?spm_id_from=333.337.search-card.all.click
https://www.bilibili.com/video/BV1Ht41177T5/?spm_id_from=333.337.search-card.all.click
https://www.bilibili.com/video/BV1M1ooYZE3E/?spm_id_from=333.337.search-card.all.click
https://www.bilibili.com/video/BV1fb411e7WE/?spm_id_from=333.337.search-card.all.click
https://www.bilibili.com/video/BV1gZndzCEnw/?spm_id_from=333.337.search-card.all.click
https://www.bilibili.com/video/BV1rupVe9EKL/?spm_id_from=333.337.search-card.all.click
https://www.bilibili.com/video/BV1qBnyzoEy6/?spm_id_from=333.337.search-card.all.click
https://www.bilibili.com/video/BV1E8411i7Fw/?spm_id_from=333.337.search-card.all.click
https://www.bilibili.com/video/BV1cenvzzEvu/?spm_id_from=333.337.search-card.all.click
https://www.bilibili.com/video/BV1WHn9z8EYV/?spm_id_from=333.337.search-card.all.click
https://www.bilibili.com/video/BV179nzzGEFT/?spm_id_from=333.337.search-card.all.click
https://www.bilibili.com/video/BV1iS4y1S7E9/?spm_id_from=333.337.search-card.all.click
https://www.bilibili.com/video/BV1SN4y1U72N/?spm_id_from=333.337.search-card.all.click
https://www.bilibili.com/video/BV1mh411x7hj/?spm_id_from=333.337.search-card.all.click
https://www.bilibili.com/video/BV1LN4y1d78q/?spm_id_from=333.337.search-card.all.click
https://www.bilibili.com/video/BV16pnBzCEvc/?spm_id_from=333.337.search-card.all.click
https://www.bilibili.com/video/BV1sp4y1E7Tg/?spm_id_from=333.337.search-card.all.click
https://www.bilibili.com/video/BV16J411H77X/?spm_id_from=333.337.search-card.all.click
https://www.bilibili.com/video/BV1BDnEzXECE/?spm_id_from=333.337.search-card.all.click
https://www.bilibili.com/video/BV1QSn9z3EMZ/?spm_id_from=333.337.search-card.all.click
https://www.bilibili.com/video/BV19J4m1n7cE/?spm_id_from=333.337.search-card.all.click
https://www.bilibili.com/video/BV1ZS4y1378c/?spm_id_from=333.337.search-card.all.click
https://www.bilibili.com/video/BV1Uu4y1g7HR/?spm_id_from=333.337.search-card.all.click
https://www.bilibili.com/video/BV19t4y1r7SQ/?spm_id_from=333.337.search-card.all.click
https://www.bilibili.com/video/BV1MXR5YKEin/?spm_id_from=333.337.search-card.all.click
https://www.bilibili.com/video/BV157pQzGEHi/?spm_id_from=333.337.search-card.all.click
https://www.bilibili.com/video/BV1rwp7zsEEe/?spm_id_from=333.337.search-card.all.click
https://www.bilibili.com/video/BV168411S7HV/?spm_id_from=333.337.search-card.all.click
https://www.bilibili.com/video/BV1ui4y1t7WT/?spm_id_from=333.337.search-card.all.click
https://www.bilibili.com/video/BV1L3nqzAEK9/?spm_id_from=333.337.search-card.all.click
https://www.bilibili.com/video/BV1Zt4y1N74V/?spm_id_from=333.337.search-card.all.click
https://www.bilibili.com/video/BV1Wm4y1E7fh/?spm_id_from=333.337.search-card.all.click
https://www.bilibili.com/video/BV1fE411r7ie/?spm_id_from=333.337.search-card.all.click
https://www.bilibili.com/video/BV15MJQzBEeU/?spm_id_from=333.337.search-card.all.click
https://www.bilibili.com/video/BV1HB4y1r78N/?spm_id_from=333.337.search-card.all.click
https://www.bilibili.com/video/BV1784y117t4/?spm_id_from=333.337.search-card.all.click
https://www.bilibili.com/video/BV1AkWBeAEWQ/?spm_id_from=333.337.search-card.all.click
https://www.bilibili.com/video/BV11EpdemEMW/?spm_id_from=333.337.search-card.all.click
https://www.bilibili.com/video/BV1fCnqzgExT/?spm_id_from=333.337.search-card.all.click
https://www.bilibili.com/video/BV1DW4y1e7dX/?spm_id_from=333.337.search-card.all.click
https://www.bilibili.com/video/BV1sg411j7d6/?spm_id_from=333.337.search-card.all.click
https://www.bilibili.com/video/BV1FXnCzbEex/?spm_id_from=333.337.search-card.all.click
https://www.bilibili.com/video/BV1Z7411772p/?spm_id_from=333.337.search-card.all.click
https://www.bilibili.com/video/BV1Lu4m1A7a7/?spm_id_from=333.337.search-card.all.click
https://www.bilibili.com/video/BV1YjnxzFEXi/?spm_id_from=333.337.search-card.all.click
https://www.bilibili.com/video/BV1t441117UU/?spm_id_from=333.337.search-card.all.click
https://www.bilibili.com/video/BV1jY4y1F7zG/?spm_id_from=333.337.search-card.all.click
https://www.bilibili.com/video/BV1PRptzfEWq/?spm_id_from=333.337.search-card.all.click
https://www.bilibili.com/video/BV1nL411v7Us/?spm_id_from=333.337.search-card.all.click
https://www.bilibili.com/video/BV1Xdp4zuEJg/?spm_id_from=333.337.search-card.all.click
https://www.bilibili.com/video/BV1y6nXztEJP/?spm_id_from=333.337.search-card.all.click
https://www.bilibili.com/video/BV1Bx4y1c7DS/?spm_id_from=333.337.search-card.all.click
https://www.bilibili.com/video/BV1Ps4y1F7Av/?spm_id_from=333.337.search-card.all.click
https://www.bilibili.com/video/BV1FP5Cz6EEm/?spm_id_from=333.337.search-card.all.click
https://www.bilibili.com/video/BV1YqMxzaEwB/?spm_id_from=333.337.search-card.all.click
https://www.bilibili.com/video/BV1fuWKeeEBt/?spm_id_from=333.337.search-card.all.click
https://www.bilibili.com/video/BV1hNNXztEgG/?spm_id_from=333.337.search-card.all.click
https://www.bilibili.com/video/BV1tndfYfEEt/?spm_id_from=333.337.search-card.all.click
https://www.bilibili.com/video/BV1sC4y1e7dS/?spm_id_from=333.337.search-card.all.click
https://www.bilibili.com/video/BV1Jy4y1o7Dr/?spm_id_from=333.337.search-card.all.click
https://www.bilibili.com/video/BV1tf421m7Ct/?spm_id_from=333.337.search-card.all.click
https://www.bilibili.com/video/BV1ZUxPzxENo/?spm_id_from=333.337.search-card.all.click
https://www.bilibili.com/video/BV1Vb5KzZEw1/?spm_id_from=333.337.search-card.all.click
https://www.bilibili.com/video/BV1Zy451z7TU/?spm_id_from=333.337.search-card.all.click
https://www.bilibili.com/video/BV1iysfe5Ecj/?spm_id_from=333.337.search-card.all.click
https://www.bilibili.com/video/BV11ZfjY5Ej9/?spm_id_from=333.337.search-card.all.click
https://www.bilibili.com/video/BV1A2421P7JZ/?spm_id_from=333.337.search-card.all.click
https://www.bilibili.com/video/BV3fZ4y1s75b/?spm_id_from=333.337.search-card.all.click
https://www.bilibili.com/video/BV1n4421S7qL/?spm_id_from=333.337.search-card.all.click
https://www.bilibili.com/video/BV1LU4y1s7Ro/?spm_id_from=333.337.search-card.all.click
https://www.bilibili.com/video/BV1N9bieyEH9/?spm_id_from=333.337.search-card.all.click
https://www.bilibili.com/video/BV1pa411C7ZU/?spm_id_from=333.337.search-card.all.click
https://www.bilibili.com/video/BV1Sa411S7Hd/?spm_id_from=333.337.search-card.all.click
https://www.bilibili.com/video/BV1dK4y1L7XY/?spm_id_from=333.337.search-card.all.click
https://www.bilibili.com/video/BV1UK411V7UD/?spm_id_from=333.337.search-card.all.click
https://www.bilibili.com/video/BV1h6421u7uF/?spm_id_from=333.337.search-card.all.click
https://www.bilibili.com/video/BV1EF4m1V7EL/?spm_id_from=333.337.search-card.all.click
https://www.bilibili.com/video/BV1vPwFeCECS/?spm_id_from=333.337.search-card.all.click
https://www.bilibili.com/video/BV1VT4y1G44B/?spm_id_from=333.337.search-card.all.click
https://www.bilibili.com/video/BV1xut4zuEW8/?spm_id_from=333.337.search-card.all.click
https://www.bilibili.com/video/BV1kJ411a7ho/?spm_id_from=333.337.search-card.all.click
https://www.bilibili.com/video/BV1DN4y1y7dc/?spm_id_from=333.337.search-card.all.click
https://www.bilibili.com/video/BV1jScAecEU3/?spm_id_from=333.337.search-card.all.click
https://www.bilibili.com/video/BV1Cx411d7kT/?spm_id_from=333.337.search-card.all.click
https://www.bilibili.com/video/BV1MF4m137Kh/?spm_id_from=333.337.search-card.all.click
https://www.bilibili.com/video/BV1Gr41197HY/?spm_id_from=333.337.search-card.all.click
https://www.bilibili.com/video/BV1vE421u7dN/?spm_id_from=333.337.search-card.all.click
https://www.bilibili.com/video/BV1Dq4y1S7p3/?spm_id_from=333.337.search-card.all.click
https://www.bilibili.com/video/BV1KV4y1979L/?spm_id_from=333.337.search-card.all.click
https://www.bilibili.com/video/BV1Tb411J7Kt/?spm_id_from=333.337.search-card.all.click
https://www.bilibili.com/video/BV1aATyzyEUA/?spm_id_from=333.337.search-card.all.click
https://www.bilibili.com/video/BV1Wt411G7Pq/?spm_id_from=333.337.search-card.all.click
https://www.bilibili.com/video/BV1ee411m7yt/?spm_id_from=333.337.search-card.all.click
https://www.bilibili.com/video/BV16M4m1U7PM/?spm_id_from=333.337.search-card.all.click
https://www.bilibili.com/video/BV1F3411a79n/?spm_id_from=333.337.search-card.all.click
https://www.bilibili.com/video/BV1vkj7zvEfE/?spm_id_from=333.337.search-card.all.click
https://www.bilibili.com/video/BV1oZ4y1y77W/?spm_id_from=333.337.search-card.all.click
https://www.bilibili.com/video/BV1PU411Z7eC/?spm_id_from=333.337.search-card.all.click
https://www.bilibili.com/video/BV1keAfevEZd/?spm_id_from=333.337.search-card.all.click
https://www.bilibili.com/video/BV1Xg4y1B7EN/?spm_id_from=333.337.search-card.all.click
https://www.bilibili.com/video/BV1NL4ZeAEDM/?spm_id_from=333.337.search-card.all.click
https://www.bilibili.com/video/BV1Q6TMzkE7b/?spm_id_from=333.337.search-card.all.click
https://www.bilibili.com/video/BV1MzjXzsED5/?spm_id_from=333.337.search-card.all.click
https://www.bilibili.com/video/BV1mB4y1x713/?spm_id_from=333.337.search-card.all.click
https://www.bilibili.com/video/BV16b4y1Q73K/?spm_id_from=333.337.search-card.all.click
https://www.bilibili.com/video/BV1Kx4y1n7R7/?spm_id_from=333.337.search-card.all.click
https://www.bilibili.com/video/BV1iy4y1m7NJ/?spm_id_from=333.337.search-card.all.click
https://www.bilibili.com/video/BV13j411t7ft/?spm_id_from=333.337.search-card.all.click
https://www.bilibili.com/video/BV1Uy4y1w7ic/?spm_id_from=333.337.search-card.all.click
https://www.bilibili.com/video/BV3AJdTZzEzp/?spm_id_from=333.337.search-card.all.click
https://www.bilibili.com/video/BV1AJdTYzEzp/?spm_id_from=333.337.search-card.all.click
https://www.bilibili.com/video/BV189KJzzEy5/?spm_id_from=333.337.search-card.all.click
https://www.bilibili.com/video/BV14Y41177jn/?spm_id_from=333.337.search-card.all.click

## Sheet: Sheet2
Short-video platforms	Video source	Video length(s)	Likes	Collections	Comments	Shares	GQS scores1	GQS scores2	GQS scores3	GQS scores	modified DISCERN score1	modified DISCERN score2	modified DISCERN scores3	modified DISCERN scores	Epidemiology	Etiology	Symptoms	Diagnosis	Treatment	Prevention
TikTok	Individual users	49	304960	23803	13340	40494	2	2		2	1	1		1	0	0	1	0	0	0
TikTok	Individual users	331	5916	3578	789	4801	3	3		3	2	2		2	0	0	1	0	1	0
TikTok	Individual users	430	15141	12262	1216	4338	3	4	3	3	3	2	2	2	0	0	1	0	1	0
TikTok	Non-specialists	119	3474	2220	369	943	3	3		3	2	2		2	0	1	0	1	0	0
TikTok	Non-specialists	89	37435	6562	474	3735	4	4		4	4	4		4	1	1	1	1	1	0
TikTok	Individual users	982	33954	25716	5358	13637	3	3		3	3	2	2	2	0	1	0	0	1	1
TikTok	Specialists	55	8863	5339	937	8784	3	3		3	2	2		2	0	0	1	0	1	0
TikTok	Individual users	923	11196	4057	3084	5209	2	2		2	1	1		1	0	0	1	0	1	0
TikTok	Individual users	1986	26986	19008	519	4415	3	3		3	2	2		2	0	0	1	0	1	1
TikTok	Specialists	45	11564	3864	789	4409	3	3		3	2	2		2	0	0	1	0	1	0
TikTok	Non-specialists	46	45424	15532	1429	24917	3	3		3	3	3		3	0	0	1	0	1	1
TikTok	Individual users	83	4233	1219	1404	566	2	2		2	2	2		2	0	0	1	0	1	0
TikTok	Specialists	105	5718	2688	355	4496	3	3		3	2	2		2	0	0	1	0	0	0
TikTok	Specialists	33	7905	1855	840	6202	3	3		3	2	2		2	0	0	1	0	0	0
TikTok	Specialists	145	5465	3957	2170	2016	3	3		3	3	3		3	0	0	0	0	1	0
TikTok	Specialists	50	3064	1466	660	2979	3	3		3	2	2		2	0	0	1	0	0	0
TikTok	Specialists	170	5547	3069	664	1876	5	4	4	4	3	2	2	2	0	0	1	1	1	1
TikTok	Specialists	58	6072	1974	1393	6943	3	3		3	2	2		2	0	0	1	0	0	0
TikTok	Non-specialists	7	2756	841	863	442	2	2		2	2	2		2	0	0	1	0	0	0
TikTok	Specialists	125	15465	8158	1101	5046	3	3		3	2	2		2	0	0	1	0	1	1
TikTok	Specialists	44	87776	47259	2942	22981	2	2		2	1	1		1	0	1	0	0	0	0
TikTok	Non-specialists	39	39948	13183	2791	15825	3	3		3	2	2		2	0	0	1	0	0	0
TikTok	Specialists	105	7944	2515	681	1689	3	3		3	2	2		2	0	0	1	0	1	0
TikTok	Non-specialists	58	8763	4267	828	2530	3	3		3	2	2		2	0	0	1	1	0	0
TikTok	Non-specialists	95	3010	1319	157	509	2	2		2	1	2	1	1	0	0	0	0	1	0
TikTok	Individual users	467	4541	3077	1078	1286	2	2		2	1	1		1	0	0	0	0	1	1
TikTok	Specialists	163	9522	4147	814	2691	3	3		3	2	2		2	0	0	0	0	1	0
TikTok	Individual users	39	40611	3494	2600	5140	1	1		1	1	1		1	0	0	1	0	0	0
TikTok	Non-specialists	34	4650	6443	355	2596	2	2		2	2	2		2	0	0	0	0	1	0
TikTok	Individual users	24	17713	761	1616	1438	1	2	1	1	1	1		1	0	0	1	0	0	0
TikTok	Specialists	151	13187	6524	1226	3402	3	3		3	2	2		2	0	1	1	0	1	1
TikTok	Specialists	60	3582	1044	90	407	2	2		2	2	3	2	2	0	0	1	0	1	0
TikTok	Non-specialists	106	24171	2532	940	1811	3	3		3	3	3		3	0	1	1	0	1	0
TikTok	Non-specialists	61	4216	1715	878	924	2	2		2	2	2		2	0	0	0	0	1	0
TikTok	Individual users	192	15559	1332	4152	62960	2	2		2	1	1		1	0	0	1	0	0	0
TikTok	Specialists	129	18308	15549	688	8548	3	3		3	3	3		3	0	1	0	0	1	0
TikTok	Specialists	55	5671	3109	831	2284	2	2		2	2	2		2	0	1	1	0	0	0
TikTok	Specialists	112	17059	10606	3532	14197	3	3		3	2	2		2	0	0	1	0	0	0
TikTok	Individual users	116	1832	77	278	134	1	1		1	1	2	1	1	0	0	1	0	0	0
TikTok	Individual users	26	14442	3858	4767	11065	1	1		1	1	1		1	0	0	1	0	0	0
TikTok	Individual users	363	539	175	74	51	2	2		2	2	2		2	0	0	1	0	1	0
TikTok	Individual users	305	2743	1126	53	447	2	2		2	1	1		1	0	0	1	0	0	0
TikTok	Specialists	98	1583	857	177	879	3	3		3	2	2		2	0	0	1	0	0	0
TikTok	Specialists	132	3963	1781	479	711	3	3		3	2	2		2	0	0	0	0	1	0
TikTok	Specialists	134	5457	2171	507	969	3	3		3	3	3		3	0	1	1	0	0	0
TikTok	Non-specialists	91	4903	3807	251	2393	3	3		3	2	2		2	0	0	1	0	1	0
TikTok	Specialists	96	1895	249	271	101	3	3		3	3	3		3	0	0	1	0	0	1
TikTok	Non-specialists	33	6999	1327	1022	6547	3	3		3	2	2		2	0	0	1	1	0	0
TikTok	Specialists	99	3906	1853	217	910	3	3		3	2	2		2	0	0	1	0	1	0
TikTok	Individual users	242	130195	20914	19274	24005	2	2		2	2	2		2	0	0	1	0	0	0
TikTok	Individual users	101	20695	5484	2168	14426	2	2		2	2	2		2	0	0	1	0	0	0
TikTok	Individual users	142	2174	768	709	1426	2	2		2	1	1		1	0	0	1	0	0	0
TikTok	Specialists	54	5974	1120	360	1436	3	3		3	3	3		3	0	0	1	0	0	0
TikTok	Specialists	12	3596	1789	362	1303	2	2		2	2	2		2	0	0	1	0	0	0
TikTok	Specialists	58	2776	1138	165	272	3	3		3	3	3		3	0	0	1	0	1	0
TikTok	Individual users	285	3493	1618	320	967	1	1		1	1	1		1	0	0	1	0	0	0
TikTok	Specialists	31	6466	927	2172	1640	3	3		3	2	2		2	0	0	1	0	1	0
TikTok	Specialists	95	8976	2854	853	2127	3	4	3	3	2	3	2	2	0	1	1	0	0	0
TikTok	Individual users	405	27316	12160	7758	12182	3	2	2	2	1	1		1	0	1	1	0	0	0
TikTok	Individual users	691	4346	1845	1693	2005	2	2		2	1	1		1	0	0	1	0	1	0
TikTok	Specialists	56	14983	5116	2248	4692	3	3		3	2	2		2	0	0	1	0	0	0
TikTok	Non-specialists	219	19863	12425	3021	19804	3	3		3	2	2		2	0	0	1	0	1	0
TikTok	Individual users	413	16721	9034	1777	4459	2	2		2	1	1		1	0	0	1	0	1	0
TikTok	Specialists	56	4205	1700	602	3026	3	3		3	2	2		2	0	0	1	0	0	0
TikTok	Specialists	102	41275	10765	1551	5399	3	3		3	2	2		2	0	1	1	0	0	0
TikTok	Individual users	113	41258	7508	16655	14131	2	2		2	1	1		1	0	0	1	0	0	0
TikTok	Individual users	108	6806	3274	1451	10714	2	2		2	1	1		1	0	0	1	0	0	0
TikTok	Specialists	53	2596	910	442	1607	3	3		3	2	2		2	0	0	1	0	0	0
TikTok	Specialists	102	7018	4785	445	1787	3	3		3	2	2		2	0	0	1	0	1	0
TikTok	Individual users	267	9118	372	644	92	1	1		1	1	1		1	0	0	1	0	0	0
TikTok	Individual users	170	23671	10997	939	4423	3	3		3	2	2		2	0	1	1	0	0	0
TikTok	Individual users	61	2019	843	762	392	2	2		2	1	1		1	0	0	1	0	1	0
TikTok	Specialists	97	5350	2323	193	585	3	3		3	2	2		2	0	0	1	0	1	1
TikTok	Non-specialists	23	1872	488	149	289	2	2		2	2	2		2	0	1	1	0	1	0
TikTok	Individual users	312	4310	521	9779	781	2	2		2	1	1		1	0	1	1	0	0	0
TikTok	Non-specialists	64	3931	1319	338	1428	3	4	3	3	2	2		2	0	1	1	0	1	0
TikTok	Individual users	34	4394	122	603	45	1	1		1	1	1		1	0	0	1	0	0	0
TikTok	Specialists	62	13019	6778	1602	17788	4	3	3	3	3	3		3	1	1	1	0	0	0
TikTok	Individual users	27	1686	293	709	154	2	2		2	1	1		1	0	1	1	0	0	0
TikTok	Non-specialists	122	5011	3212	494	1236	3	3		3	3	3		3	0	1	1	0	0	0
TikTok	Individual users	175	69238	4814	9115	20784	2	2		2	1	1		1	0	0	1	0	0	0
TikTok	Individual users	60	13532	1468	5842	4064	2	2		2	1	1		1	0	0	1	0	0	0
TikTok	Specialists	45	4152	2078	478	2401	3	3		3	2	2		2	0	1	1	0	0	0
TikTok	Specialists	115	2075	610	234	333	3	3		3	2	2		2	0	0	1	0	0	0
TikTok	Individual users	130	4837	2196	114	1155	2	2		2	1	1		1	0	0	1	0	0	0
TikTok	Specialists	12	2754	2425	897	1935	3	3		3	2	2		2	0	0	1	0	0	0
TikTok	Individual users	233	17051	5876	4566	8792	2	2		2	1	1		1	0	0	1	0	0	0
TikTok	Non-specialists	371	91228	19779	7991	39372	3	3		3	3	3		3	0	1	1	0	1	0
TikTok	Individual users	89	28821	8109	1430	8026	2	2		2	1	1		1	0	0	1	0	0	0
TikTok	Specialists	107	3685	1221	658	1558	3	3		3	2	3	2	2	0	0	1	0	1	0
TikTok	Individual users	793	1824	1635	149	2357	2	2		2	1	1		1	0	0	1	0	1	0
TikTok	Individual users	322	11063	5712	953	3636	2	2		2	1	1		1	0	0	1	0	1	0
TikTok	Non-specialists	22	9986	3870	1234	5852	3	3		3	2	2		2	0	1	1	0	0	0
TikTok	Specialists	70	1499	509	406	927	3	3		3	2	2		2	0	0	1	0	0	0
TikTok	Individual users	263	4292	369	1021	251	2	2		2	1	2	1	1	0	1	1	0	0	0
TikTok	Individual users	661	3222	1221	750	1006	2	2		2	1	1		1	0	1	1	0	0	0
TikTok	Individual users	336	25778	18161	3710	8362	2	1	2	2	1	1		1	0	0	0	1	1	0
TikTok	Specialists	64	7381	1823	361	1357	3	3		3	2	2		2	0	0	1	0	1	0
TikTok	Individual users	372	2853	1878	411	749	2	2		2	1	1		1	0	0	1	0	1	0
TikTok	Specialists	67	2483	701	169	793	3	3		3	3	3		3	0	0	1	0	0	0
TikTok	Non-specialists	81	7668	4861	490	3020	3	3		3	2	2		2	0	1	1	0	0	0
TikTok	Individual users	346	5798	3578	851	1439	3	3		3	2	2		2	0	1	1	0	1	0
TikTok	Specialists	57	10060	4511	3307	12966	3	4	3	3	2	2		2	0	0	1	0	0	0
TikTok	Individual users	36	4859	1672	350	1493	2	2		2	1	1		1	0	1	0	0	0	0
TikTok	Specialists	37	1598	555	263	1184	3	2	3	3	2	2		2	0	0	1	0	1	0
TikTok	Individual users	72	14331	3228	503	2361	2	2		2	1	1		1	0	1	1	0	0	0
TikTok	Specialists	27	2757	361	141	548	3	3		3	2	2		2	0	0	1	0	0	0
TikTok	Individual users	92	2857	790	1230	296	2	2		2	1	1		1	0	0	1	0	1	0
TikTok	Non-specialists	123	1069	554	24	812	3	3		3	2	2		2	0	1	1	0	1	0
TikTok	Non-specialists	93	1022	449	16	270	3	3		3	2	2		2	0	1	1	0	1	0
TikTok	Specialists	67	1462	671	137	311	3	3		3	2	2		2	0	0	1	0	1	0
TikTok	Individual users	578	9331	4543	3724	3206	2	2		2	1	1		1	0	1	1	0	1	0
TikTok	Individual users	373	7500	3775	999	1710	2	2		2	1	2	1	1	0	0	1	0	0	0
TikTok	Individual users	173	5252	855	1692	368	2	2		2	1	1		1	0	0	1	0	0	0
TikTok	Specialists	94	6710	3389	655	2038	3	3		3	2	3	2	2	0	0	1	0	1	0
TikTok	Specialists	30	14172	2777	2351	5509	4	3	3	3	3	2	3	2	0	1	1	0	0	0
TikTok	Specialists	50	9759	1003	1353	3595	3	3		3	2	2		2	0	1	1	0	0	0
TikTok	Non-specialists	66	1642	1779	152	704	3	3		3	2	2		2	0	0	1	0	1	0
TikTok	Specialists	77	4192	951	102	167	3	3		3	2	2		2	0	1	1	1	0	0
TikTok	Non-specialists	107	11811	19163	396	6802	3	3		3	2	2		2	0	0	0	0	1	0
TikTok	Individual users	438	2701	2467	238	1177	3	3		3	1	1		1	0	0	1	0	1	0
TikTok	Specialists	108	11933	5215	649	2327	3	3		3	2	2		2	0	1	0	0	1	0
TikTok	Non-specialists	72	1742	648	552	424	3	3		3	2	2		2	0	0	1	0	1	0
TikTok	Non-specialists	58	2153	1142	132	411	3	3		3	2	2		2	0	1	1	0	1	0
TikTok	Specialists	132	11545	4690	790	2859	3	3		3	2	2		2	0	0	1	0	1	0
TikTok	Individual users	21	12609	4164	1074	4209	2	2		2	1	1		1	0	0	1	0	0	0
TikTok	Individual users	322	1667	1104	191	665	2	1	2	2	1	1		1	0	0	1	0	1	0
TikTok	Individual users	322	2469	800	553	753	2	2		2	1	1		1	0	0	0	0	1	0
TikTok	Individual users	12	11101	1853	457	14660	3	3		3	3	3		3	1	0	0	0	1	0
TikTok	Non-specialists	67	4377	1390	132	1865	3	3		3	2	2		2	0	1	1	0	0	0
TikTok	Specialists	92	9597	3692	731	4441	2	2		2	2	2		2	0	0	1	0	0	0
Bilibili	Specialists	110	33	13	17	3	3	3		3	3	3		3	0	1	1	0	1	0
Bilibili	Individual users	361	13	22	1	2	2	2		2	1	1		1	0	0	0	0	1	0
Bilibili	Specialists	1034	857	1121	138	123	3	3		3	3	3		3	0	0	0	1	0	0
Bilibili	Non-specialists	105	385	1017	43	330	2	2		2	1	1		1	0	0	0	0	1	0
Bilibili	Individual users	61	1925	882	54	91	2	2		2	2	2		2	0	0	1	0	0	0
Bilibili	Non-specialists	3757	151	232	43	79	4	4		4	3	3		3	1	1	1	1	1	1
Bilibili	Specialists	84	2	3	0	1	4	4		3	2	2		2	0	0	0	0	1	0
Bilibili	Specialists	338	365	193	32	151	4	3	4	4	4	4		4	0	1	1	0	0	0
Bilibili	Specialists	887	31000	22000	2592	5090	4	4		4	4	4		4	1	1	1	1	1	1
Bilibili	Individual users	512	14000	8833	3807	8371	2	2		2	2	2		2	0	0	1	0	0	1
Bilibili	Individual users	874	103	123	8	19	1	2	2	2	2	1	1	1	0	0	0	0	1	0
Bilibili	Individual users	564	5577	5865	717	1285	2	2		2	1	1		1	0	0	1	0	0	0
Bilibili	Individual users	147	30	17	2	2	1	1		1	1	1		1	0	0	0	0	1	0
Bilibili	Individual users	724	3079	2709	327	659	2	2		2	2	1	2	2	0	0	1	0	1	0
Bilibili	Individual users	2824	4	5	0	0	2	2		2	1	1		1	0	0	1	0	1	0
Bilibili	Individual users	1604	107	63	23	5	2	2		2	1	1		1	0	0	1	0	1	0
Bilibili	Individual users	308	2	2	2	0	2	2		2	2	2		2	0	0	1	0	1	0
Bilibili	Individual users	357	4056	5947	300	1101	1	1		1	1	1		1	0	0	1	0	0	0
Bilibili	Individual users	201	10000	20000	590	5022	3	3		3	3	3		3	0	0	0	0	1	0
Bilibili	Individual users	1249	2997	1489	564	382	2	2		2	1	1		1	0	1	1	0	0	0
Bilibili	Individual users	1326	611	642	283	135	3	3		3	2	2		2	0	0	1	1	1	0
Bilibili	Specialists	59	3	5	0	0	3	3		3	2	2		2	0	1	0	0	0	0
Bilibili	Individual users	953	2873	4515	257	843	3	3		3	3	2	2	2	0	1	1	0	1	0
Bilibili	Individual users	598	9044	9667	648	4655	3	2	3	3	3	3		3	0	0	1	0	1	0
Bilibili	Individual users	100	48	42	7	3	1	1		1	1	1		1	0	0	1	0	0	0
Bilibili	Individual users	199	15	13	3	2	3	3		3	3	3		3	0	1	1	0	0	0
Bilibili	Specialists	912	14000	8513	890	1606	3	4	4	4	3	4	4	4	1	0	1	1	1	1
Bilibili	Individual users	324	1806	2368	309	776	2	2		2	1	1		1	0	0	1	0	1	0
Bilibili	Individual users	1172	456	283	154	95	3	3		3	3	3		3	0	0	1	0	1	0
Bilibili	Non-specialists	320	1930	2871	137	2225	3	3		3	2	2		2	0	0	1	0	0	0
Bilibili	Individual users	666	854	903	105	142	3	3		3	4	4		4	0	1	1	0	1	0
Bilibili	Individual users	2210	2	5	0	0	3	3		3	3	3		3	0	1	1	0	1	0
Bilibili	Specialists	110	79	71	5	15	3	3		3	2	2		2	0	0	1	0	1	1
Bilibili	Non-specialists	296	41	51	6	6	2	2		2	1	1		1	0	0	1	0	0	0
Bilibili	Individual users	590	2440	1205	1111	422	3	3		3	2	2		2	0	0	0	1	0	0
Bilibili	Specialists	1353	2495	1354	297	395	3	3		3	4	4		4	0	1	1	0	0	0
Bilibili	Specialists	130	1	0	0	0	3	2	3	3	2	2		2	0	0	1	0	0	1
Bilibili	Individual users	753	3993	3201	982	702	2	2		2	2	2		2	0	0	1	0	1	0
Bilibili	Individual users	178	1831	551	289	167	2	2		2	1	1		1	0	0	1	0	0	0
Bilibili	Individual users	550	734	228	100	146	3	3		3	3	3		3	1	1	0	0	0	0
Bilibili	Individual users	94	63	61	6	2	1	1		1	1	1		1	0	0	0	0	1	0
Bilibili	Individual users	1769	8740	17000	1048	12000	2	2		2	1	1		1	0	0	1	0	0	1
Bilibili	Individual users	1704	530	831	54	214	3	3		3	2	2		2	0	0	1	0	1	0
Bilibili	Specialists	407	483	479	207	72	2	2		2	1	1		1	0	0	1	0	0	0
Bilibili	Individual users	696	2194	3099	302	404	2	2		2	1	1		1	0	0	1	0	0	0
Bilibili	Specialists	68	11	9	1	0	3	2	3	3	2	2		2	0	1	0	0	1	0
Bilibili	Individual users	2802	1401	1027	622	511	2	2		2	2	2		2	0	0	1	0	1	0
Bilibili	Individual users	1295	4806	15000	579	5102	2	2		2	2	2		2	0	0	0	0	1	0
Bilibili	Specialists	353	0	0	0	0	4	3	4	4	2	2		2	0	1	1	1	1	0
Bilibili	Individual users	729	19000	17000	2633	3790	3	3		3	3	3		3	0	0	1	0	1	0
Bilibili	Non-specialists	40	183	112	8	35	2	2		2	2	2		2	0	1	0	0	0	0
Bilibili	Specialists	110	33	13	17	3	3	3		3	3	3		3	0	1	1	0	1	0
Bilibili	Individual users	361	13	22	1	2	2	2		2	1	1		1	0	0	0	0	1	0
Bilibili	Specialists	1034	857	1121	138	123	3	3		3	3	3		3	0	0	0	1	0	0
Bilibili	Non-specialists	105	385	1017	43	330	2	2		2	1	1		1	0	0	0	0	1	0
Bilibili	Individual users	61	1925	882	54	91	2	2		2	2	1		2	0	0	1	0	0	0
Bilibili	Specialists	41	7	4	0	0	2	3	3	3	2	2		2	0	0	1	0	0	0
Bilibili	Individual users	436	4426	2997	602	1112	2	2		2	0	0		0	0	0	0	0	1	0
Bilibili	Specialists	891	31000	7150	1571	10000	3	3		3	3	3		3	0	1	1	1	0	0
Bilibili	Specialists	130	1	0	0	0	2	3	3	3	3	2	3	3	0	0	1	0	1	0
Bilibili	Specialists	2122	7171	6007	754	2045	3	3		3	4	4		4	0	1	1	0	1	0
Bilibili	Individual users	1332	955	162	162	81	1	1		1	1	1		1	0	0	1	0	0	0
Bilibili	Specialists	1704	530	831	54	214	4	4		4	4	4		4	0	1	1	0	1	0
Bilibili	Individual users	975	306	280	98	56	3	3		3	3	3		3	0	0	1	0	1	0
Bilibili	Specialists	3757	151	232	43	79	4	4		4	3	3		3	1	1	1	1	1	1
Bilibili	Individual users	388	314	82	113	7	2	2		2	1	1		1	0	0	1	0	0	0
Bilibili	Specialists	887	31000	22000	2592	5090	4	4		4	4	3	4	4	1	1	1	1	1	1
Bilibili	Individual users	512	14000	8833	3807	8371	2	2		2	2	2		2	0	0	1	0	0	1
Bilibili	Individual users	874	103	123	8	19	2	2		2	1	1		1	0	0	0	0	1	0
Bilibili	Individual users	564	5577	5865	717	1285	2	2		2	1	1		1	0	0	1	0	0	0
Bilibili	Individual users	147	30	17	2	2	1	1		1	1	2	1	1	0	0	0	0	1	0
Bilibili	Individual users	724	3079	2709	327	659	2	2		2	2	2		2	0	0	1	0	1	0
Bilibili	Individual users	2824	4	5	0	0	2	1	2	2	1	1		1	0	0	1	0	1	0
Bilibili	Individual users	1604	107	63	23	5	2	2		2	1	1		1	0	0	1	0	1	0
Bilibili	Individual users	308	2	2	2	0	2	2		2	2	2		2	0	0	1	0	1	0
Bilibili	Individual users	357	4056	5947	300	1101	2	2		2	1	2	1	1	0	0	1	0	0	0
Bilibili	Individual users	201	10000	20000	590	5022	2	3	3	3	3	3		3	0	0	0	0	1	0
Bilibili	Individual users	1249	2997	1489	564	382	2	2		2	1	1		1	0	1	1	0	0	0
Bilibili	Individual users	1326	611	642	283	135	3	3		3	2	2		2	0	0	1	1	1	0
Bilibili	Specialists	59	3	5	0	0	3	3		3	2	2		2	0	1	0	0	0	0
Bilibili	Individual users	953	2873	4515	257	843	3	3		3	2	2		2	0	1	1	0	1	0
Bilibili	Individual users	598	9044	9667	648	4655	3	3		3	3	3		3	0	0	1	0	1	0
Bilibili	Individual users	100	48	42	7	3	1	1		1	1	1		1	0	0	1	0	0	0
Bilibili	Individual users	199	15	13	3	2	3	3		3	3	3		3	0	1	1	0	0	0
Bilibili	Specialists	912	14000	8513	890	1606	4	4		4	4	3	4	4	1	0	1	1	1	1
Bilibili	Individual users	324	1806	2368	309	776	2	2		2	1	1		1	0	0	1	0	1	0
Bilibili	Individual users	1172	456	283	154	95	3	3		3	3	3		3	0	0	1	0	1	0
Bilibili	Non-specialists	320	1930	2871	137	2225	3	2	3	3	2	2		2	0	0	1	0	0	0
Bilibili	Individual users	666	854	903	105	142	3	3		3	4	3	4	4	0	1	1	0	1	0
Bilibili	Individual users	2210	2	5	0	0	3	3		3	3	3		3	0	1	1	0	1	0
Bilibili	Individual users	650	1134	1170	99	314	2	2		2	1	1		1	0	0	0	0	1	0
Bilibili	Specialists	373	534	781	123	123	3	3		3	3	3		3	0	0	1	0	1	0
Bilibili	Individual users	771	409	728	99	84	2	2		2	1	1		1	0	0	1	0	1	0
Bilibili	Specialists	84	2	3	0	1	3	3		3	2	2		2	0	0	0	0	1	0
Bilibili	Specialists	1034	857	1121	138	123	3	3		3	3	3		3	0	0	1	0	1	0
Bilibili	Individual users	420	155	432	13	13	1	1		1	1	1		1	0	0	1	0	1	0
Bilibili	Specialists	338	365	193	32	151	4	3	4	4	4	4		4	0	1	1	0	0	0
Bilibili	Individual users	953	2873	4515	257	843	3	3		3	2	2		2	0	1	1	0	1	0
Bilibili	Individual users	598	9044	9667	648	4655	3	3		3	3	3		3	0	0	1	0	1	0
Bilibili	Individual users	100	48	42	7	3	1	1		1	1	1		1	0	0	1	0	0	0
Bilibili	Individual users	199	15	13	3	2	3	3		3	3	3		3	0	1	1	0	0	0
Bilibili	Specialists	912	14000	8513	890	1606	4	4		4	4	4		4	1	0	1	1	1	1
Bilibili	Individual users	324	1806	2368	309	776	2	2		2	1	2	1	1	0	0	1	0	1	0
Bilibili	Individual users	1172	456	283	154	95	3	3		3	3	3		3	0	0	1	0	1	0
Bilibili	Non-specialists	320	1930	2871	137	2225	3	3		3	2	2		2	0	0	1	0	0	0
Bilibili	Individual users	666	854	903	105	142	3	3		3	4	4		4	0	1	1	0	1	0
Bilibili	Individual users	2210	2	5	0	0	3	3		3	3	3		3	0	1	1	0	1	0
Bilibili	Specialists	110	79	71	5	15	3	3		3	2	2		2	0	0	1	0	1	1
Bilibili	Individual users	296	41	51	6	6	2	2		2	1	1		1	0	0	1	0	0	0
Bilibili	Individual users	590	2440	1205	1111	422	3	3		3	2	2		2	0	0	0	1	0	0
Bilibili	Specialists	1353	2495	1354	297	395	3	3		3	4	4		4	0	1	1	0	0	0
Bilibili	Specialists	130	1	0	0	0	3	3		3	2	2		2	0	0	1	0	0	1
Bilibili	Individual users	753	3993	3201	982	702	2	3	2	2	2	2		2	0	0	1	0	1	0
Bilibili	Individual users	178	1831	551	289	167	2	2		2	1	2	1	1	0	0	1	0	0	0
Bilibili	Individual users	550	734	228	100	146	3	3		3	3	3		3	1	1	0	0	0	0
Bilibili	Individual users	94	63	61	6	2	1	1		1	1	1		1	0	0	0	0	1	0
Bilibili	Individual users	1769	8740	17000	1048	12000	2	2		2	1	1		1	0	0	1	0	0	1
Bilibili	Individual users	1704	530	831	54	214	3	3		3	2	3	2	2	0	0	1	0	1	0
Bilibili	Specialists	407	483	479	207	72	2	2		2	1	1		1	0	0	1	0	0	0
